# Supplementary material for: Proximal Tubular Lats2 Ablation Exacerbates Ischemia/Reperfusion Injury (IRI)-Induced Renal Maladaptive Repair through the Upregulation of P53
Source: Int J Mol Sci. 2023 Oct 17;24(20):15258. doi: 10.3390/ijms242015258 (PMC10607662; doi:10.3390/ijms242015258)
Supplement: Supplementary file 1 [file ijms-24-15258-s001.zip]

Archive with 1 entries (1 files):
- ijms-2624614-supplementary.pdf
